# Supplementary material for: Development of a Universal Epitope-Based Influenza Vaccine and Evaluation of Its Effectiveness in Mice
Source: Vaccines (Basel). 2022 Mar 29;10(4):534. doi: 10.3390/vaccines10040534 (PMC9026828; doi:10.3390/vaccines10040534)
Supplement: Supplementary file 1 [file vaccines-10-00534-s001.zip]

Archive with 1 entries (1 files):
- vaccines-1643374-supplementary.pdf
